# Supplementary material for: Expression of Concern: Topical Insulin Accelerates Wound Healing in Diabetes by Enhancing the AKT and ERK Pathways: A Double-Blind Placebo-Controlled Clinical Trial
Source: PLoS One. 2024 Feb 6;19(2):e0298558. doi: 10.1371/journal.pone.0298558 (PMC10846732; doi:10.1371/journal.pone.0298558)
Supplement: S2 File — (XLSX) [file pone.0298558.s002.xlsx]

## Sheet: Fig 2A
fig 2A (IRS-1)
0	2	4	6	8
34	123	198	105	57
35	108	187	152	105
52	162	172	132	77
46	138	181	122	85
51	127	192	126	82
40	135	187	131	83

## Sheet: Fig 2B
fig 2B (AKT)
0	2	4	6	8
17	120	131	108	58
35	108	119	147	77
73	94	193	131	73
48	83	185	124	57
63	125	149	129	54
43	130	162	125	80

## Sheet: Fig 2C
fig 2C (IRS-1)
0	2	4	6	8
33	36	91	90	59
34	19	85	153	69
37	64	122	129	38
24	43	129	126	25
31	35	111	132	47
41	37	104	128	58

## Sheet: Fig 2D
fig 2D (AKT)
0	2	4	6	8
16	25	103	79	50
24	9	118	105	31
21	55	134	114	71
39	36	121	132	49
29	25	109	105	66
32	24	105	90	55

## Sheet: Fig 2E
fig 2E (IR)
CC	DD	WC	WD
83	108	83	109
97	81	139	89
114	83	188	56
94	96	154	86
108	136	159	71
103	94	155	90

## Sheet: Fig 2F
fig 2f (IRS-1)
CC	DD	WC	WD
86	29	283	41
101	25	198	29
98	55	237	33
95	120	162	22
85	35	148	27
97	84	258	35

## Sheet: Fig 2G
fig 2g (IRS-2)
CC	DD	WC	WD
83	101	208	122
94	88	185	139
115	79	215	109
122	105	199	121
93	89	198	150
97	95	203	136

## Sheet: Fig 2H
fig 2h (SHC)
CC	DD	WC	WD
104	61	151	146
91	91	193	158
76	56	169	142
112	69	173	140
127	74	166	151
93	71	168	144

## Sheet: Fig 2I
fig 2i (AKT)
CC	DD	WC	WD
97	118	191	144
92	96	198	182
118	81	208	168
83	71	219	163
110	85	186	152
101	104	211	156

## Sheet: FIG 2J
fig 2j (ERK 1/2)
CC	DD	WC	WD
96	133	182	150
101	121	187	142
98	92	174	149
104	109	190	158
99	139	177	155
102	112	191	151

[truncated: 6 more sheets: Fig 4C, Fig 4D, Fig 4E, Fig 4F, Fig 4G, Fig 4H]
